# Supplementary material for: A Single Intraperitoneal Secreted Protein Acidic and Rich in Cysteine Injection in Mice Is Towards an Exercise-like Phenotype
Source: Biology (Basel). 2025 Apr 10;14(4):398. doi: 10.3390/biology14040398 (PMC12025124; doi:10.3390/biology14040398)
Supplement: Supplementary file 1 [file biology-14-00398-s001.zip]

Archive with 3 entries (3 files):
- Supplementary S3_biology-3520992.pdf
- Supplementary S1_biology-3520992.xlsx
- Supplementary S2_biology-3520992.pptx
