# Supplementary material for: A Single Intraperitoneal Secreted Protein Acidic and Rich in Cysteine Injection in Mice Is Towards an Exercise-like Phenotype
Source: Biology (Basel). 2025 Apr 10;14(4):398. doi: 10.3390/biology14040398 (PMC12025124; doi:10.3390/biology14040398)
Supplement: Supplementary file 1 [file biology-14-00398-s001.zip › Supplementary S1_biology-3520992.xlsx]

## Sheet: Western condition
Appendix 1: Western blot conditions (Loaded protein amounts, used gels, transfer, blocking, primarlty antibody incubation, secondary andtibody incubation and the visualisation condiotions)
Protein	Protein loaded (µg)	Gel			Transfer			Blocking						Primary antibody							Secondary antibody							Enhanced chemiluminescence solution
		Product	(%)	(mm)	Method	Buffer	Temp	Company	Cat No	Product	Volume (mL)	Incubation		Company	Cat No	Product	Volume		Incubation		Company	Cat No	Product	Volume		Incubation		Company	Cat No	Product	Exposure time
												Time	Temp				1st AB	Blocking	Time	Temp				2nd AB	Blocking	Time	Temp
4E-BP1	21	BioRad TGX Stain-Free™ FastCast™ Acrylamide Kit	10	1.5	BioRad Trans-Blot Turbo Transfer System (1.5mm)	BioRad Trans-Blot Turbo Transfer Buffer	RT	BioRad	12010020	EveryBlot Blocking Buffer	10	5 min	RT	Abclonal	AP1248	Phospho-ATR-T1989 Rabbit pAb	10 µL	10 mL	1 h 30 min	RT	Abclonal	AS014	HRP Goat Anti-Rabbit IgG (H+L)	1 µL	10 mL	1 h	RT	FroggaBio	CCH345 B100ML	Bio-Helix UltraScence™ Pico Ultra Western Substrate	2 min 4 sec
p4E-BP1	21	Mini-PROTEAN® TGX Stain-Free™ Protein Gels	4–15	1	BioRad Trans-Blot Turbo Transfer System (1.5mm)	BioRad Trans-Blot Turbo Transfer Buffer	RT	BioRad	12010020	EveryBlot Blocking Buffer	10	5 min	RT	Abclonal	AP1363	Phospho-eIF4EBP1-S65 Rabbit mAb	0.5 µL	10 mL	1 h 30 min	RT	Abclonal	AS014	HRP Goat Anti-Rabbit IgG (H+L)	1 µL	10 mL	1 h	RT	FroggaBio	CCH345 B100ML	Bio-Helix UltraScence™ Pico Ultra Western Substrate	30 sec
pAkt1	20	BioRad TGX Stain-Free™ FastCast™ Acrylamide Kit	10	1.5	BioRad Trans-Blot Turbo Transfer System (1.5mm)	BioRad Trans-Blot Turbo Transfer Buffer	RT	BioRad	12010020	EveryBlot Blocking Buffer	10	5 min	RT	Abclonal	AP0637	Phospho-AKT1-S473 Rabbit mAb	5 µL	10 mL	1 h 30 min	RT	Abclonal	AS014	HRP Goat Anti-Rabbit IgG (H+L)	1 µL	10 mL	1 h	RT	Revvity	NEL140001EA	Western Lightning™ ONE Femto, Chemiluminescent Substrates	30 min
pAMPK	20	BioRad TGX Stain-Free™ FastCast™ Acrylamide Kit	10	1.5	BioRad Trans-Blot Turbo Transfer System (1.5mm)	BioRad Trans-Blot Turbo Transfer Buffer	RT	BioRad	12010020	EveryBlot Blocking Buffer	10	5 min	RT	Abclonal	AP1441	Phospho-AMPKα1-T183+AMPKα2-T172 Rabbit mAb	10 µL	10 mL	1 h 30 min	RT	Abclonal	AS014	HRP Goat Anti-Rabbit IgG (H+L)	1 µL	10 mL	1 h	RT	Revvity	NEL140001EA	Western Lightning™ ONE Femto, Chemiluminescent Substrates	5 min
COL1A2	21	Mini-PROTEAN® TGX Stain-Free™ Protein Gels	4–15	1	BioRad Trans-Blot Turbo Transfer System (Mixed)	BioRad Trans-Blot Turbo Transfer Buffer	RT	BioRad	12010020	EveryBlot Blocking Buffer	10	5 min	RT	Abclonal	A16699	Collagen I/COL1A2 Rabbit pAb	10 µL	10 mL	1 h 30 min	RT	Abclonal	AS014	HRP Goat Anti-Rabbit IgG (H+L)	1 µL	10 mL	1 h	RT	FroggaBio	CCH345 B100ML	Bio-Helix UltraScence™ Pico Ultra Western Substrate	12 min
COX2	20	BioRad TGX Stain-Free™ FastCast™ Acrylamide Kit	10	1.5	BioRad Trans-Blot Turbo Transfer System (1.5mm)	BioRad Trans-Blot Turbo Transfer Buffer	RT	BioRad	12010020	EveryBlot Blocking Buffer	10	5 min	RT	Santa Cruz Biotechnology	sc-514489	COX2 Antibody (D-5)	10 µL	10 mL	1 h 30 min	RT	Santa Cruz Biotechnology	sc-2005	goat anti-mouse IgG-HRP	10 µL	10 mL	1 h	RT	Revvity	NEL140001EA	Western Lightning™ ONE Femto, Chemiluminescent Substrates	2 sec
Fbx32	21	BioRad TGX Stain-Free™ FastCast™ Acrylamide Kit	10	1.5	BioRad Trans-Blot Turbo Transfer System (1.5mm)	BioRad Trans-Blot Turbo Transfer Buffer	RT	BioRad	12010020	EveryBlot Blocking Buffer	10	5 min	RT	Abclonal	A3699	Fbx32/FBOX32 Rabbit mAb	10 µL	10 mL	1 h 30 min	RT	Abclonal	AS014	HRP Goat Anti-Rabbit IgG (H+L)	1 µL	10 mL	1 h	RT	FroggaBio	CCH345 B100ML	Bio-Helix UltraScence™ Pico Ultra Western Substrate	1 min 13 sec
pFoxO1	20	BioRad TGX Stain-Free™ FastCast™ Acrylamide Kit	10	1.5	BioRad Trans-Blot Turbo Transfer System (1.5mm)	BioRad Trans-Blot Turbo Transfer Buffer	RT	Thermo Fisher Scientific	37571	Pierce™ Protein-Free T20 (TBS) Blocking Buffer	6	2 h	RT	ORIGENE	TA323072	Anti-FOXO1 (Phospho-Ser256) Rabbit Polyclonal Antibody	12 µL	6 mL	19 h 50 min	4 °C	Abclonal	AS014	HRP Goat Anti-Rabbit IgG (H+L)	0.6 µL	6 mL	2 h	RT	Bio Rad	1705060	Clarity™ Western ECL Substrate	41 sec
GLUT4	21	BioRad TGX Stain-Free™ FastCast™ Acrylamide Kit	10	1.5	BioRad Trans-Blot Turbo Transfer System (1.5mm)	BioRad Trans-Blot Turbo Transfer Buffer	RT	BioRad	12010020	EveryBlot Blocking Buffer	10	5 min	RT	Abclonal	A7637	GLUT4 Rabbit pAb	10 µL	10 mL	1 h 30 min	RT	Abclonal	AS014	HRP Goat Anti-Rabbit IgG (H+L)	1 µL	10 mL	1 h	RT	FroggaBio	CCH345 B100ML	Bio-Helix UltraScence™ Pico Ultra Western Substrate	10 sec
GSK3β	20	BioRad TGX Stain-Free™ FastCast™ Acrylamide Kit	10	1.5	BioRad Trans-Blot Turbo Transfer System (1.5mm)	BioRad Trans-Blot Turbo Transfer Buffer	RT	Thermo Fisher Scientific	37571	Pierce™ Protein-Free T20 (TBS) Blocking Buffer	6	2 h	RT	Santa Cruz Biotechnology	sc-9166	GSK-3β (H-76)	6 µL	6 mL	17 h 50 min	4 °C	Abclonal	AS031	HRP Donkey Anti-Goat IgG (H+L)	0.6 µL	6 mL	2 h	RT	Bio Rad	1705060	Clarity™ Western ECL Substrate	30 sec
pGSK3β	20	BioRad TGX Stain-Free™ FastCast™ Acrylamide Kit	10	1.5	BioRad Trans-Blot Turbo Transfer System (1.5mm)	BioRad Trans-Blot Turbo Transfer Buffer	RT	Thermo Fisher Scientific	37571	Pierce™ Protein-Free T20 (TBS) Blocking Buffer	6	2 h	RT	Abclonal	AP0039	Phospho-GSK3β-S9 Rabbit pAb	6 µL	6 mL	17 h 50 min	4 °C	Santa Cruz Biotechnology	sc-2354	mouse anti-goat IgG-HRP	6 µL	6 mL	2 h	RT	Bio Rad	1705060	Clarity™ Western ECL Substrate	19 sec
IL6	21	BioRad TGX Stain-Free™ FastCast™ Acrylamide Kit	10	1.5	BioRad Trans-Blot Turbo Transfer System (1.5mm)	BioRad Trans-Blot Turbo Transfer Buffer	RT	BioRad	12010020	EveryBlot Blocking Buffer	10	5 min	RT	Abclonal	A2447	IL6 Rabbit pAb	10 µL	10 mL	1 h 30 min	RT	Abclonal	AS014	HRP Goat Anti-Rabbit IgG (H+L)	1 µL	10 mL	1 h	RT	FroggaBio	CCH345 B100ML	Bio-Helix UltraScence™ Pico Ultra Western Substrate	8 sec
ILK	20	BioRad TGX Stain-Free™ FastCast™ Acrylamide Kit	10	1.5	BioRad Trans-Blot Turbo Transfer System (1.5mm)	BioRad Trans-Blot Turbo Transfer Buffer	RT	BioRad	12010020	EveryBlot Blocking Buffer	10	5 min	RT	Abclonal	A4571	Integrin linked ILK Rabbit mAb	10 µL	10 mL	1 h 30 min	RT	Abclonal	AS014	HRP Goat Anti-Rabbit IgG (H+L)	1 µL	10 mL	1 h	RT	Revvity	NEL140001EA	Western Lightning™ ONE Femto, Chemiluminescent Substrates	2 min
MyoD1	21	Mini-PROTEAN® TGX Stain-Free™ Protein Gels	4–15	1	BioRad Trans-Blot Turbo Transfer System (Mixed)	BioRad Trans-Blot Turbo Transfer Buffer	RT	BioRad	12010020	EveryBlot Blocking Buffer	10	5 min	RT	Abclonal	A23881	Myod1 Rabbit pAb	10 µL	10 mL	1 h 30 min	RT	Abclonal	AS014	HRP Goat Anti-Rabbit IgG (H+L)	1 µL	10 mL	1 h	RT	FroggaBio	CCH345 B100ML	Bio-Helix UltraScence™ Pico Ultra Western Substrate	2 min
Myogenin	21	BioRad TGX Stain-Free™ FastCast™ Acrylamide Kit	10	1.5	BioRad Trans-Blot Turbo Transfer System (1.5mm)	BioRad Trans-Blot Turbo Transfer Buffer	RT	BioRad	12010020	EveryBlot Blocking Buffer	10	5 min	RT	Abclonal	A6664	Myogenin Rabbit pAb	10 µL	10 mL	1 h 30 min	RT	Abclonal	AS014	HRP Goat Anti-Rabbit IgG (H+L)	1 µL	10 mL	1 h	RT	Revvity	NEL140001EA	Western Lightning™ ONE Femto, Chemiluminescent Substrates	10 min
NRF1	21	BioRad TGX Stain-Free™ FastCast™ Acrylamide Kit	10	1.5	BioRad Trans-Blot Turbo Transfer System (1.5mm)	BioRad Trans-Blot Turbo Transfer Buffer	RT	BioRad	12010020	EveryBlot Blocking Buffer	10	5 min	RT	Abclonal	A5547	NRF1 Rabbit pAb	10 µL	10 mL	1 h 30 min	RT	Abclonal	AS014	HRP Goat Anti-Rabbit IgG (H+L)	1 µL	10 mL	1 h	RT	FroggaBio	CCH345 B100ML	Bio-Helix UltraScence™ Pico Ultra Western Substrate	2 min
PGC1α	20	BioRad TGX Stain-Free™ FastCast™ Acrylamide Kit	10	1.5	BioRad Trans-Blot Turbo Transfer System (1.5mm)	BioRad Trans-Blot Turbo Transfer Buffer	RT	BioRad	12010020	EveryBlot Blocking Buffer	10	5 min	RT	Abclonal	A11971	PGC1α Rabbit pAb	10 µL	10 mL	1 h 30 min	RT	Abclonal	AS014	HRP Goat Anti-Rabbit IgG (H+L)	1 µL	10 mL	1 h	RT	FroggaBio	CCH345 B100ML	Bio-Helix UltraScence™ Pico Ultra Western Substrate	40 sec
pS6K1	21	BioRad TGX Stain-Free™ FastCast™ Acrylamide Kit	10	1.5	BioRad Trans-Blot Turbo Transfer System (1.5mm)	BioRad Trans-Blot Turbo Transfer Buffer	RT	BioRad	12010020	EveryBlot Blocking Buffer	10	5 min	RT	Abclonal	AP0564	Phospho-p70 S6 Kinase 1-T389 Rabbit pAb	15 µL	10 mL	1 h 30 min	RT	Abclonal	AS014	HRP Goat Anti-Rabbit IgG (H+L)	1 µL	10 mL	1 h	RT	FroggaBio	CCH345 B100ML	Bio-Helix UltraScence™ Pico Ultra Western Substrate	8 min
SDHB	21	BioRad TGX Stain-Free™ FastCast™ Acrylamide Kit	10	1.5	BioRad Trans-Blot Turbo Transfer System (1.5mm)	BioRad Trans-Blot Turbo Transfer Buffer	RT	BioRad	12010020	EveryBlot Blocking Buffer	10	5 min	RT	Abclonal	A10821	SDHB Rabbit pAb	20 µL	10 mL	1 h 30 min	RT	Abclonal	AS014	HRP Goat Anti-Rabbit IgG (H+L)	1 µL	10 mL	1 h	RT	FroggaBio	CCH345 B100ML	Bio-Helix UltraScence™ Pico Ultra Western Substrate	20 sec
pSmad3	21	BioRad TGX Stain-Free™ FastCast™ Acrylamide Kit	10	1.5	BioRad Trans-Blot Turbo Transfer System (1.5mm)	BioRad Trans-Blot Turbo Transfer Buffer	RT	BioRad	12010020	EveryBlot Blocking Buffer	10	5 min	RT	Abclonal	AP0727	Phospho-Smad3-S423/S425 Rabbit mAb	10 µL	10 mL	1 h 30 min	RT	Abclonal	AS014	HRP Goat Anti-Rabbit IgG (H+L)	1 µL	10 mL	1 h	RT	Bio Rad	1705060	Clarity™ Western ECL Substrate	24 h on a film
SPARC	20	BioRad TGX Stain-Free™ FastCast™ Acrylamide Kit	10	1.5	BioRad Trans-Blot Turbo Transfer System (1.5mm)	BioRad Trans-Blot Turbo Transfer Buffer	RT	Thermo Fisher Scientific	37571	Pierce™ Protein-Free T20 (TBS) Blocking Buffer	6	2 h	RT	R&D Systems	AF942-SP	Mouse SPARC antibody	3 µL	6 mL	17 h 50 min	4 °C	Santa Cruz Biotechnology	sc-2354	mouse anti-goat IgG-HRP	6 µL	6 mL	2 h	RT	Bio Rad	1705060	Clarity™ Western ECL Substrate	15 sec
TRIM63	21	BioRad TGX Stain-Free™ FastCast™ Acrylamide Kit	10	1.5	BioRad Trans-Blot Turbo Transfer System (1.5mm)	BioRad Trans-Blot Turbo Transfer Buffer	RT	BioRad	12010020	EveryBlot Blocking Buffer	10	5 min	RT	Abclonal	A3101	TRIM63 Rabbit pAb	10 µL	10 mL	1 h 30 min	RT	Abclonal	AS014	HRP Goat Anti-Rabbit IgG (H+L)	1 µL	10 mL	1 h	RT	FroggaBio	CCH345 B100ML	Bio-Helix UltraScence™ Pico Ultra Western Substrate	2 min 24 sec
Abbreviations: COX2: mitochondrial cytochrome c oxidase 2, COL1A2: collagen type I alpha 2 chain, Fbx32: F-box protein 32/Atrogin 1, GLUT4: glucose transporter 4, IL6: interleukin 6, ILK: integrin-linked kinase, Myod1: myogenic differentiation 1, NRF-1: regulating nuclear respiratory factor 1, p4E-BP1: phosphorylated (Ser65) eukaryotic translation initiation factor 4E (eIF4E)-binding protein 1, p…
